# Supplementary material for: The Proteome of Cholesteryl-Ester-Enriched Versus Triacylglycerol-Enriched Lipid Droplets
Source: PLoS One. 2014 Aug 11;9(8):e105047. doi: 10.1371/journal.pone.0105047 (PMC4128735; doi:10.1371/journal.pone.0105047)
Supplement: Table S1 — List of peptides and transitions used for selected reaction monitoring mass spectroscopy. (XLSX) [file pone.0105047.s001.xlsx]

## Sheet: HDL_FFA
Supplemental Table 1. List of peptides and transitions used for selected reaction monitoring mass spectroscopy.
Name	Sequence	Precusor	Fragment	CE	ion	isotope
Vimentin	ETNLESLPLVDTHSK	841.933	1096.6	28.2	y10	light
Vimentin	ETNLESLPLVDTHSK	841.933	1009.57	28.2	y9	light
Vimentin	ETNLESLPLVDTHSK	841.933	896.484	28.2	y8	light
Vimentin	ETNLESLPLVDTHSK	841.933	799.431	28.2	y7	light
Vimentin	ETNLESLPLVDTHSK	841.933	686.347	28.2	y6	light
Vimentin	ETNLESLPLVDTHSK	845.941	1104.61	28.2	y10	heavy
Vimentin	ETNLESLPLVDTHSK	845.941	1017.58	28.2	y9	heavy
Vimentin	ETNLESLPLVDTHSK	845.941	904.498	28.2	y8	heavy
Vimentin	ETNLESLPLVDTHSK	845.941	807.445	28.2	y7	heavy
Vimentin	ETNLESLPLVDTHSK	845.941	694.361	28.2	y6	heavy
Vimentin	ILLAELEQLK	585.361	943.546	20.5	y8	light
Vimentin	ILLAELEQLK	585.361	830.462	20.5	y7	light
Vimentin	ILLAELEQLK	585.361	759.425	20.5	y6	light
Vimentin	ILLAELEQLK	585.361	630.382	20.5	y5	light
Vimentin	ILLAELEQLK	585.361	517.298	20.5	y4	light
Vimentin	ILLAELEQLK	589.368	951.56	20.5	y8	heavy
Vimentin	ILLAELEQLK	589.368	838.476	20.5	y7	heavy
Vimentin	ILLAELEQLK	589.368	767.439	20.5	y6	heavy
Vimentin	ILLAELEQLK	589.368	638.396	20.5	y5	heavy
Vimentin	ILLAELEQLK	589.368	525.312	20.5	y4	heavy
VDAC1	LTLSALLDGK	515.811	816.483	18.4	y8	light
VDAC1	LTLSALLDGK	515.811	703.398	18.4	y7	light
VDAC1	LTLSALLDGK	515.811	616.366	18.4	y6	light
VDAC1	LTLSALLDGK	515.811	545.329	18.4	y5	light
VDAC1	LTLSALLDGK	519.818	824.497	18.4	y8	heavy
VDAC1	LTLSALLDGK	519.818	711.413	18.4	y7	heavy
VDAC1	LTLSALLDGK	519.818	624.381	18.4	y6	heavy
VDAC1	LTLSALLDGK	519.818	553.344	18.4	y5	heavy
VDAC1	VTQSNFAVGYK	607.314	1013.51	21.1	y9	light
VDAC1	VTQSNFAVGYK	607.314	885.446	21.1	y8	light
VDAC1	VTQSNFAVGYK	607.314	537.303	21.1	y5	light
VDAC1	VTQSNFAVGYK	611.321	1021.52	21.1	y9	heavy
VDAC1	VTQSNFAVGYK	611.321	893.461	21.1	y8	heavy
VDAC1	VTQSNFAVGYK	611.321	545.317	21.1	y5	heavy
VDAC2	LTLSALLDGK	515.811	816.483	18.4	y8	light
VDAC2	LTLSALLDGK	515.811	703.398	18.4	y7	light
VDAC2	LTLSALLDGK	515.811	616.366	18.4	y6	light
VDAC2	LTLSALLDGK	515.811	545.329	18.4	y5	light
VDAC2	LTLSALLDGK	519.818	824.497	18.4	y8	heavy
VDAC2	LTLSALLDGK	519.818	711.413	18.4	y7	heavy
VDAC2	LTLSALLDGK	519.818	624.381	18.4	y6	heavy
VDAC2	LTLSALLDGK	519.818	553.344	18.4	y5	heavy
VDAC2	LTLSALVDGK	508.803	802.467	18.2	y8	light
VDAC2	LTLSALVDGK	508.803	689.383	18.2	y7	light
VDAC2	LTLSALVDGK	508.803	602.351	18.2	y6	light
VDAC2	LTLSALVDGK	508.803	531.314	18.2	y5	light
VDAC2	LTLSALVDGK	512.81	810.481	18.2	y8	heavy
VDAC2	LTLSALVDGK	512.81	697.397	18.2	y7	heavy
VDAC2	LTLSALVDGK	512.81	610.365	18.2	y6	heavy
VDAC2	LTLSALVDGK	512.81	539.328	18.2	y5	heavy
SCARB1	YFPDMFPIK	579.289	847.438	20.3	y7	light
SCARB1	YFPDMFPIK	579.289	750.385	20.3	y6	light
SCARB1	YFPDMFPIK	579.289	635.359	20.3	y5	light
SCARB1	YFPDMFPIK	579.289	357.25	20.3	y3	light
SCARB1	YFPDMFPIK	583.296	855.452	20.3	y7	heavy
SCARB1	YFPDMFPIK	583.296	758.4	20.3	y6	heavy
SCARB1	YFPDMFPIK	583.296	643.373	20.3	y5	heavy
SCARB1	YFPDMFPIK	583.296	365.264	20.3	y3	heavy
Calnexin	APVPTGEVYFADSFDR	885.92	1119.51	29.5	y9	light
Calnexin	APVPTGEVYFADSFDR	885.92	1020.44	29.5	y8	light
Calnexin	APVPTGEVYFADSFDR	885.92	857.379	29.5	y7	light
Calnexin	APVPTGEVYFADSFDR	885.92	710.31	29.5	y6	light
Calnexin	APVPTGEVYFADSFDR	890.924	1129.52	29.5	y9	heavy
Calnexin	APVPTGEVYFADSFDR	890.924	1030.45	29.5	y8	heavy
Calnexin	APVPTGEVYFADSFDR	890.924	867.387	29.5	y7	heavy
Calnexin	APVPTGEVYFADSFDR	890.924	720.319	29.5	y6	heavy
ADRP	LSVSWVEWK	567.303	933.483	19.9	y7	light
ADRP	LSVSWVEWK	567.303	834.414	19.9	y6	light
ADRP	LSVSWVEWK	567.303	747.382	19.9	y5	light
ADRP	LSVSWVEWK	567.303	561.303	19.9	y4	light
ADRP	LSVSWVEWK	571.31	941.497	19.9	y7	heavy
ADRP	LSVSWVEWK	571.31	842.429	19.9	y6	heavy
ADRP	LSVSWVEWK	571.31	755.397	19.9	y5	heavy
ADRP	LSVSWVEWK	571.31	569.317	19.9	y4	heavy
ADRP	SELLVDQYLPLTQK	823.954	1105.59	27.6	y9	light
ADRP	SELLVDQYLPLTQK	823.954	990.562	27.6	y8	light
ADRP	SELLVDQYLPLTQK	823.954	862.503	27.6	y7	light
ADRP	SELLVDQYLPLTQK	823.954	586.356	27.6	y5	light
ADRP	SELLVDQYLPLTQK	827.961	1113.6	27.6	y9	heavy
ADRP	SELLVDQYLPLTQK	827.961	998.576	27.6	y8	heavy
ADRP	SELLVDQYLPLTQK	827.961	870.517	27.6	y7	heavy
ADRP	SELLVDQYLPLTQK	827.961	594.37	27.6	y5	heavy
Protein S100-A11	TEFLSFMNTELAAFTK	925.456	1125.56	30.7	y10	light
Protein S100-A11	TEFLSFMNTELAAFTK	925.456	994.52	30.7	y9	light
Protein S100-A11	TEFLSFMNTELAAFTK	925.456	650.387	30.7	y6	light
Protein S100-A11	TEFLSFMNTELAAFTK	929.463	1133.58	30.7	y10	heavy
Protein S100-A11	TEFLSFMNTELAAFTK	929.463	1002.53	30.7	y9	heavy
Protein S100-A11	TEFLSFMNTELAAFTK	929.463	658.401	30.7	y6	heavy
Profilin1	TFVSITPAEVGVLVGK	808.967	1069.63	27.2	y11	light
Profilin1	TFVSITPAEVGVLVGK	808.967	968.578	27.2	y10	light
Profilin1	TFVSITPAEVGVLVGK	808.967	871.525	27.2	y9	light
Profilin1	TFVSITPAEVGVLVGK	812.974	1077.64	27.2	y11	heavy
Profilin1	TFVSITPAEVGVLVGK	812.974	976.592	27.2	y10	heavy
Profilin1	TFVSITPAEVGVLVGK	812.974	879.539	27.2	y9	heavy
Rab GDP diss inhib	FVSISDLFVPK	626.353	805.445	21.7	y7	light
Rab GDP diss inhib	FVSISDLFVPK	626.353	718.413	21.7	y6	light
Rab GDP diss inhib	FVSISDLFVPK	626.353	490.302	21.7	y4	light
Rab GDP diss inhib	FVSISDLFVPK	630.36	813.46	21.7	y7	heavy
Rab GDP diss inhib	FVSISDLFVPK	630.36	726.428	21.7	y6	heavy
Rab GDP diss inhib	FVSISDLFVPK	630.36	498.317	21.7	y4	heavy
Fatty acid synthase	VLEALLPLK	498.329	783.497	17.9	y7	light
Fatty acid synthase	VLEALLPLK	498.329	654.455	17.9	y6	light
Fatty acid synthase	VLEALLPLK	498.329	583.418	17.9	y5	light
Fatty acid synthase	VLEALLPLK	498.329	357.25	17.9	y3	light
Fatty acid synthase	VLEALLPLK	502.336	791.512	17.9	y7	heavy
Fatty acid synthase	VLEALLPLK	502.336	662.469	17.9	y6	heavy
Fatty acid synthase	VLEALLPLK	502.336	591.432	17.9	y5	heavy
Fatty acid synthase	VLEALLPLK	502.336	365.264	17.9	y3	heavy
HSPa5, GRP78	ELEEIVQPIISK	699.398	1026.62	23.9	y9	light
HSPa5, GRP78	ELEEIVQPIISK	699.398	897.577	23.9	y8	light
HSPa5, GRP78	ELEEIVQPIISK	699.398	784.493	23.9	y7	light
HSPa5, GRP78	ELEEIVQPIISK	699.398	557.366	23.9	y5	light
HSPa5, GRP78	ELEEIVQPIISK	703.405	1034.63	23.9	y9	heavy
HSPa5, GRP78	ELEEIVQPIISK	703.405	905.591	23.9	y8	heavy
HSPa5, GRP78	ELEEIVQPIISK	703.405	792.507	23.9	y7	heavy
HSPa5, GRP78	ELEEIVQPIISK	703.405	565.38	23.9	y5	heavy
HSPe1	VLQATVVAVGSGGK	643.377	874.499	22.2	y10	light
HSPe1	VLQATVVAVGSGGK	643.377	773.452	22.2	y9	light
HSPe1	VLQATVVAVGSGGK	643.377	674.383	22.2	y8	light
HSPe1	VLQATVVAVGSGGK	647.384	882.513	22.2	y10	heavy
HSPe1	VLQATVVAVGSGGK	647.384	781.466	22.2	y9	heavy
HSPe1	VLQATVVAVGSGGK	647.384	682.397	22.2	y8	heavy
Anexin1A	GLGTDEDTLIEILTTR	873.96	958.593	29.1	y8	light
Anexin1A	GLGTDEDTLIEILTTR	873.96	845.509	29.1	y7	light
Anexin1A	GLGTDEDTLIEILTTR	873.96	732.425	29.1	y6	light
Anexin1A	GLGTDEDTLIEILTTR	878.964	968.601	29.1	y8	heavy
Anexin1A	GLGTDEDTLIEILTTR	878.964	855.517	29.1	y7	heavy
Anexin1A	GLGTDEDTLIEILTTR	878.964	742.433	29.1	y6	heavy
HSPa9	ASNGDAWVEAHGK	671.313	897.458	23	y8	light
HSPa9	ASNGDAWVEAHGK	671.313	826.421	23	y7	light
HSPa9	ASNGDAWVEAHGK	671.313	640.341	23	y6	light
HSPa9	ASNGDAWVEAHGK	675.32	905.472	23	y8	heavy
HSPa9	ASNGDAWVEAHGK	675.32	834.435	23	y7	heavy
HSPa9	ASNGDAWVEAHGK	675.32	648.355	23	y6	heavy
HSB3b1	DLGYVPLVSWEEAK	803.412	1157.62	27	y10	light
HSB3b1	DLGYVPLVSWEEAK	803.412	1058.55	27	y9	light
HSB3b1	DLGYVPLVSWEEAK	803.412	749.346	27	y6	light
HSB3b1	DLGYVPLVSWEEAK	807.419	1165.63	27	y10	heavy
HSB3b1	DLGYVPLVSWEEAK	807.419	1066.57	27	y9	heavy
HSB3b1	DLGYVPLVSWEEAK	807.419	757.361	27	y6	heavy
Rap1a	INVNEIFYDLVR	747.901	1054.56	25.3	y8	light
Rap1a	INVNEIFYDLVR	747.901	925.514	25.3	y7	light
Rap1a	INVNEIFYDLVR	747.901	812.43	25.3	y6	light
Rap1a	INVNEIFYDLVR	752.905	1064.57	25.3	y8	heavy
Rap1a	INVNEIFYDLVR	752.905	935.522	25.3	y7	heavy
Rap1a	INVNEIFYDLVR	752.905	822.438	25.3	y6	heavy
ERP29	SLNILTAFR	517.803	834.483	18.4	y7	light
ERP29	SLNILTAFR	517.803	720.44	18.4	y6	light
ERP29	SLNILTAFR	517.803	607.356	18.4	y5	light
ERP29	SLNILTAFR	522.807	844.491	18.4	y7	heavy
ERP29	SLNILTAFR	522.807	730.449	18.4	y6	heavy
ERP29	SLNILTAFR	522.807	617.364	18.4	y5	heavy
PEBP1	VDYGGVTVDELGK	676.341	917.494	23.2	y9	light
PEBP1	VDYGGVTVDELGK	676.341	860.472	23.2	y8	light
PEBP1	VDYGGVTVDELGK	676.341	761.404	23.2	y7	light
PEBP1	VDYGGVTVDELGK	676.341	660.356	23.2	y6	light
PEBP1	VDYGGVTVDELGK	680.348	925.508	23.2	y9	heavy
PEBP1	VDYGGVTVDELGK	680.348	868.487	23.2	y8	heavy
PEBP1	VDYGGVTVDELGK	680.348	769.418	23.2	y7	heavy
PEBP1	VDYGGVTVDELGK	680.348	668.37	23.2	y6	heavy
SLC27a1	LFFLDLK	448.268	782.445	16.4	y6	light
SLC27a1	LFFLDLK	448.268	635.376	16.4	y5	light
SLC27a1	LFFLDLK	448.268	488.308	16.4	y4	light
SLC27a1	LFFLDLK	452.275	790.459	16.4	y6	heavy
SLC27a1	LFFLDLK	452.275	643.39	16.4	y5	heavy
SLC27a1	LFFLDLK	452.275	496.322	16.4	y4	heavy
ADRP	LSVSWVEWK	567.303	933.483	19.9	y7	light
ADRP	LSVSWVEWK	567.303	834.414	19.9	y6	light
ADRP	LSVSWVEWK	567.303	747.382	19.9	y5	light
ADRP	LSVSWVEWK	567.303	561.303	19.9	y4	light
ADRP	LSVSWVEWK	571.31	941.497	19.9	y7	heavy
ADRP	LSVSWVEWK	571.31	842.429	19.9	y6	heavy
ADRP	LSVSWVEWK	571.31	755.397	19.9	y5	heavy
ADRP	LSVSWVEWK	571.31	569.317	19.9	y4	heavy
ADRP	SELLVDQYLPLTQK	823.954	1105.59	27.6	y9	light
ADRP	SELLVDQYLPLTQK	823.954	990.562	27.6	y8	light
ADRP	SELLVDQYLPLTQK	823.954	862.503	27.6	y7	light
ADRP	SELLVDQYLPLTQK	823.954	586.356	27.6	y5	light
ADRP	SELLVDQYLPLTQK	827.961	1113.6	27.6	y9	heavy
ADRP	SELLVDQYLPLTQK	827.961	998.576	27.6	y8	heavy
ADRP	SELLVDQYLPLTQK	827.961	870.517	27.6	y7	heavy
ADRP	SELLVDQYLPLTQK	827.961	594.37	27.6	y5	heavy
Rab8A	LLLIGDSGVGK	536.324	732.389	19	y8	light
Rab8A	LLLIGDSGVGK	536.324	619.305	19	y7	light
Rab8A	LLLIGDSGVGK	536.324	447.256	19	y5	light
Rab8A	LLLIGDSGVGK	540.331	740.403	19	y8	heavy
Rab8A	LLLIGDSGVGK	540.331	627.319	19	y7	heavy
Rab8A	LLLIGDSGVGK	540.331	455.27	19	y5	heavy
Hspd1	DIGNIISDAMK	588.8	891.46	20.6	y8	light
Hspd1	DIGNIISDAMK	588.8	777.418	20.6	y7	light
Hspd1	DIGNIISDAMK	588.8	664.333	20.6	y6	light
Hspd1	DIGNIISDAMK	592.807	899.475	20.6	y8	heavy
Hspd1	DIGNIISDAMK	592.807	785.432	20.6	y7	heavy
Hspd1	DIGNIISDAMK	592.807	672.348	20.6	y6	heavy
Hsp90b1	DISTNYYASQK	645.304	974.458	22.3	y8	light
Hsp90b1	DISTNYYASQK	645.304	873.41	22.3	y7	light
Hsp90b1	DISTNYYASQK	645.304	759.367	22.3	y6	light
Hsp90b1	DISTNYYASQK	649.311	982.472	22.3	y8	heavy
Hsp90b1	DISTNYYASQK	649.311	881.424	22.3	y7	heavy
Hsp90b1	DISTNYYASQK	649.311	767.381	22.3	y6	heavy
Scp2	IGGIFAFK	426.753	682.392	15.7	y6	light
Scp2	IGGIFAFK	426.753	625.371	15.7	y5	light
Scp2	IGGIFAFK	426.753	512.287	15.7	y4	light
Scp2	IGGIFAFK	430.76	690.406	15.7	y6	heavy
Scp2	IGGIFAFK	430.76	633.385	15.7	y5	heavy
Scp2	IGGIFAFK	430.76	520.301	15.7	y4	heavy
